# Supplementary material for: “If you work alone on this project, you can’t reach your target”: unpacking the leader’s role in well-performing teams in a maternal and neonatal quality improvement programme in South Africa, before and during COVID-19
Source: BMC Health Serv Res. 2023 Dec 8;23:1382. doi: 10.1186/s12913-023-10378-x (PMC10709890; doi:10.1186/s12913-023-10378-x)
Supplement: Supplementary file 2 — Additional file 2. QI advisor and Team leader interview schedules. [file 12913_2023_10378_MOESM2_ESM.zip]

Archive with 2 entries (2 files):
- Supplementary file 2a_Advisor_Interview 1.docx
- Supplementary file 2b_Leader_Timepoint 1.docx
